# Supplementary material for: Signaling Pathway Alterations Driven by BRCA1 and BRCA2 Germline Mutations are Sufficient to Initiate Breast Tumorigenesis by the PIK3CAH1047R Oncogene
Source: Cancer Res Commun. 2024 Jan 5;4(1):38–54. doi: 10.1158/2767-9764.CRC-23-0330 (PMC10774565; doi:10.1158/2767-9764.CRC-23-0330)
Supplement: Source data file 1 — Contains unprocessed images and raw data used to generate graphs [file crc-23-0330-s10.xlsx]

## Sheet: Fig. 3
Fig 3D
		Mature Luminal	Luminal Progenitor	Basal/Stem
	Non-Carrier	37.9	56.3	5.8
	BRCA1	53.5	32.2	14.3
	BRCA2	42.7	51.7	5.7
Fig 3F
		BRCA1	BRCA2
	CD36	1.73663	3.15193
	FOLR1	1.84458	2.68494
	LPL	1.90645	2.65677
	C6orf15	1.92884	2.20743
	TNFRSF11B	2.01556	2.70301
	PLIN2	2.1639	2.97627
	XDH	2.27671	3.69905
	FASN	2.32048	2.92686
	UGP2	2.38921	3.20224
	MRC1	2.57119	3.13635
	G0S2	3.30107	3.90992
	FABP3	3.36788	4.79036
	LYZ	3.75553	5.61159
	SPP1	4.25164	6.0381

## Sheet: Fig. 7
Fig 7B
																PI3K
																p-AKT,AKT
																p-P65, P65
																Serum-free media
Fig 7D
	DMAPT (uM)	KTB34 TERT			KTB34 TERT+PI3K			BRCA1 TERT			BRCA1 TERT+PI3K			BRCA2 TERT			BRCA2 TERT+PI3K
		N1	N2	N3	N1	N2	N3	N1	N2	N3	N1	N2	N3	N1	N2	N3	N1	N2	N3
	0	1	1	0.99	1	1	1	1	1	1	1	1	1	0.99	1	1	1	1	1
	2	0.98	0.85	0.85	0.29	0.35	0.29	0.61	0.59	0.57	0.43	0.4	0.4	0.59	0.56	0.55	0.44	0.49	0.42
	5	0.98	0.88	0.83	0.25	0.28	0.26	0.56	0.58	0.56	0.33	0.35	0.35	0.55	0.55	0.51	0.39	0.44	0.36
	Data are average reading from six well in each experiment at each concentration of drug
Fig 7E	qPCR data
	MIR205GH						BRCA1						BRCA2
	KTB34 TERT	KTB34 TERT+PI3K	BRCA1 TERT	BRCA1 TERT+PI3K	BRCA2 TERT	BRCA2 TERT+PI3K	KTB34 TERT	KTB34 TERT+PI3K	BRCA1 TERT	BRCA1 TERT+PI3K	BRCA2 TERT	BRCA2 TERT+PI3K	KTB34 TERT	KTB34 TERT+PI3K	BRCA1 TERT	BRCA1 TERT+PI3K	BRCA2 TERT	BRCA2 TERT+PI3K
N1	1	1.5	2.8	1	1.9	0.57	1	1.31	0.65	0.96	3.36	2.6	1	4.92	5.46	13.9	4.43	4.41
N2	1	2.3	3.8	1	2	1	1	4	2.29	3.48	6	4.7	1	6.27	6.27	11.3	4	5.65
N3	1	1.5	1.8	0.96	2.46	1.1	1	4.14	2.54	3.36	5.27	6.49	1	2	1.74	3.6	2	2.2

## Sheet: Fig. 8
Fig.8A
	Data from March-June 2021 Cage#869298 BRCA1+PI3K
	Animal 1			Animal 2			Animal 3			Animal 4			Animal 5
Days	Length	Width	Volume	Length	Width	Volume	Length	Width	Volume	Length	Width	Volume	Length	Width	Volume
7	0	0	0	0	0	0	0	0	0	0	0	0	0	0	0
14	0	0	0	0	0	0	0	0	0	0	0	0	0	0	0
21	0	0	0	0	0	0	0	0	0	0	0	0	0	0	0
28	0	0	0	0	0	0	0	0	0	0	0	0	0	0	0
35	0	0	0	0	0	0	0	0	0	0	0	0	0	0	0
42	0	0	0	0	0	0	0	0	0	0	0	0	0	0	0
49	0	0	0	0	0	0	0	0	0	0	0	0	0	0	0
56	0	0	0	0	0	0	0	0	0	0	0	0	0	0	0
63	0	0	0	0	0	0	0	0	0	0	0	0	0	0	0
70	0	0	0	0	0	0	0	0	0	0	0	0	0	0	0
77	0	0	0	0	0	0	0	0	0	0	0	0	0	0	0
84	0.8	0.6	0.144	0.8	0.7	0.196	0.8	0.4	0.064	0.7	0.5	0.0875	0.7	0.5	0.0875
90	0.9	0.6	0.162	0.8	0.5	0.1	0.9	0.4	0.072	0.8	0.5	0.1	0.7	0.5	0.0875
	Data from September-December 2020 Cage# 818505 BRAC1+PI3K
	Animal 6			Animal 7			Animal 8			Animal 9			Animal 10
Days	Length	Width	Volume	Length	Width	Volume	Length	Width	Volume	Length	Width	Volume	Length	Width	Volume
12	0.3	0.3	0.0135	0.3	0.3	0.0135	0	0	0	0.4	0.4	0.032	0.5	0.5	0.0625
16	0.3	0.3	0.0135	0.4	0.4	0.032	0	0	0	0.4	0.4	0.032	0.4	0.3	0.018
23	0.4	0.4	0.032	0.4	0.4	0.032	0	0	0	0.5	0.5	0.0625	0.4	0.4	0.032
30	0.3	0.3	0.0135	0.4	0.4	0.032	0	0	0	0	0	0	0.4	0.3	0.018
37	0.5	0.5	0.0625	0.5	0.4	0.04	0	0	0	0.4	0.4	0.032	0.5	0.5	0.0625
44	0.3	0.3	0.0135	0.5	0.5	0.0625	0	0	0	0	0	0	0.5	0.4	0.04
51	0.5	0.4	0.04	0.4	0.4	0.032	0	0	0	0	0	0	0.4	0.4	0.032
58	0.4	0.4	0.032	0.4	0.4	0.032				0	0	0	0.5	0.4	0.04
65	0.5	0.5	0.0625	0.4	0.4	0.032				0	0	0	0.4	0.4	0.032
72	0.4	0.4	0.032	0.4	0.4	0.032				0	0	0	0.5	0.4	0.04
83	0.5	0.4	0.04	0.4	0.4	0.032				0	0	0	0.6	0.5	0.075
94	0.5	0.5	0.0625	0.4	0.4	0.032				0	0	0	0.4	0.4	0.032
	Data from March-June 2021 Cage# 866929 BRCA2+PI3K
	Animal 1			Animal 2			Animal 3			Animal 4			Animal 5
Days	Length	Width	Volume	Length	Width	Volume	Length	Width	Volume	Length	Width	Volume	Length	Width	Volume
12	0.4	0.3	0.018	0.7	0.6	0.126	0.9	0.6	0.162	0.7	0.6	0.126	0.8	0.7	0.196
20	0.3	0.3	0.0135	0.8	0.6	0.144			0	0.6	0.5	0.075	0.8	0.7	0.196
29	0.3	0.3	0.0135	0.6	0.5	0.075	0.8	0.6	0.144	0.6	0.5	0.075	0.8	0.6	0.144
35	0.4	0.4	0.032	0.5	0.5	0.0625	0.7	0.5	0.0875	0.6	0.5	0.075	0.7	0.6	0.126
42	0.5	0.4	0.04	0.6	0.5	0.075	0.8	0.5	0.1	0.6	0.5	0.075	0.8	0.6	0.144
49	0.5	0.5	0.0625	0.6	0.5	0.075	0.7	0.5	0.0875	0.6	0.5	0.075	0.4	0.3	0.018
56	0.5	0.5	0.0625	0.6	0.5	0.075	0.7	0.5	0.0875	0.5	0.5	0.0625	0.3	0.3	0.0135
63	0.5	0.4	0.04	0.6	0.5	0.075	0.7	0.5	0.0875	0.5	0.4	0.04	0.3	0.3	0.0135
70	0.5	0.4	0.04	0.6	0.5	0.075	0.7	0.5	0.0875	0.5	0.5	0.0625	0.3	0.3	0.0135
77	0.4	0.4	0.032	0.6	0.5	0.075	0.8	0.5	0.1	0.5	0.5	0.0625	0.3	0.3	0.0135
84	0.5	0.4	0.04	0.4	0.4	0.032	0.7	0.4	0.056	0.4	0.4	0.032	0.3	0.3	0.0135
	Data from September-December 2020 Cage# 818507 BRAC2+PI3K
	Animal 6			Animal 7			Animal 8			Animal 9			Animal 10
Days	Length	Width	Volume	Length	Width	Volume	Length	Width	Volume	Length	Width	Volume	Length	Width	Volume
8	0	0	0	0	0	0	0.4	0.4	0.032	0.7	0.5	0.0875	0.6	0.6	0.108
16	0	0	0	0	0	0	0.4	0.3	0.018	0.6	0.5	0.075	0.5	0.5	0.0625
23	0	0	0	0	0	0	0.3	0.3	0.0135	0.6	0.5	0.075	0.5	0.5	0.0625
30	0	0	0	0	0	0	0.4	0.4	0.032	0.6	0.6	0.108	0.6	0.5	0.075
37	0	0	0	0	0	0	0.5	0.5	0.0625	0.7	0.6	0.126	0.5	0.5	0.0625
44	0	0	0	0	0	0	0.4	0.4	0.032	0.6	0.5	0.075	0.5	0.5	0.0625
51				0	0	0	0.4	0.3	0.018	0.7	0.6	0.126	0.5	0.4	0.04
58				0	0	0	0.4	0.4	0.032	0.7	0.6	0.126	0.5	0.4	0.04
65				0	0	0	0.5	0.4	0.04	0.6	0.5	0.075	0.4	0.4	0.032
79				0	0	0	0.5	0.5	0.0625	0.6	0.5	0.075	0.4	0.4	0.032
90				0	0	0	0.5	0.5	0.0625	0.5	0.5	0.0625	0.5	0.4	0.04
